# Supplementary material for: CmFUL1 was potentially involved in fruit elongation in melon
Source: Hortic Res. 2025 May 21;12(8):uhaf138. doi: 10.1093/hr/uhaf138 (PMC12282119; doi:10.1093/hr/uhaf138)
Supplement: Web_Material_uhaf138 [file web_material_uhaf138.zip]

Archive with 1 entries (1 files):
- HR---Supplementary_tables---25.4.23.xlsx
