# Supplementary material for: CmFUL1 was potentially involved in fruit elongation in melon
Source: Hortic Res. 2025 May 21;12(8):uhaf138. doi: 10.1093/hr/uhaf138 (PMC12282119; doi:10.1093/hr/uhaf138)
Supplement: Web_Material_uhaf138 [file web_material_uhaf138.zip › HR---Supplementary_tables---25.4.23.xlsx]

## Sheet: Table S1
Supplementary Table 1: Primers of CR-Cmful1.
CR-CmFUL1-F	GACCTTGAAATCAGTTGTAC
CR-CmFUL1-R	TATACAGTTAGAATCTGGGGG
RT-Ful-F	ATGGGGAGAGGGAGAGTG
RT-Ful-R	GAGCAACTTCAGCATCAC

## Sheet: Table S2
Supplementary Table 2: Fruit length and width of the 1175 accessions.
No.	Fruit length	Fruit width	Fruit shape index
1	12	11.6	1.03448
2	8	9.5	0.842105
3	9.5	9	1.05556
4	14	8.4	1.66667
4	21	12	1.75
5	8.5	10	0.85
6	15.5	10	1.55
6	19	11	1.72727
7	13.5	13	1.03846
7	8.5	9	0.944444
8	16	8.5	1.88235
8	21	11	1.90909
9	17.75	5.75	3.08696
9	16	11.3	1.41593
10	9.75	11	0.886364
11	8	9.5	0.842105
11	8	8.5	0.941176
12	8	9	0.888889
12	8.5	8.6	0.988372
13	15	9.9	1.51515
13	20	12.3	1.62602
14	15	9	1.66667
15	8.17	9.27	0.881338
15	10	11.5	0.869565
15	12.4	10	1.24
15	9	11	0.818182
16	18.83	8.67	2.17186
16	21	10	2.1
17	14	8.5	1.64706
17	17	10	1.7
18	15.87	8.83	1.79728
18	16	9.1	1.75824
18	13	8	1.625
20	11.5	7.9	1.4557
21	11.8	8	1.475
21	13	9	1.44444
21	10.4	9	1.15556
22	14.33	9.17	1.5627
22	17	10.5	1.61905
22	16	9	1.77778
23	10	11.7	0.854701
23	11.6	2	5.8
23	10.5	10	1.05
24	17	9.5	1.78947
25	9.33	9.5	0.982105
25	10	10.5	0.952381
25	9.2	9.2	1
26	14	9	1.55556
26	17	9.5	1.78947
26	14.5	9	1.61111
27	9.25	9.5	0.973684
27	10.5	10	1.05
28	9.67	12.33	0.784266
28	9	10.5	0.857143
28	8.4	10.8	0.777778
29	14	8.13	1.72202
29	17	9.6	1.77083
30	12.25	11	1.11364
31	13.75	8	1.71875
32	16.125	11.5	1.40217
32	11	10	1.1
33	14.67	12.17	1.20542
33	16.5	11	1.5
33	18	11.5	1.56522
34	8.67	7.93	1.09332
34	10	7.5	1.33333
34	7	6.8	1.02941
35	12.5	10.53	1.18708
35	12.8	12.5	1.024
35	12.5	10.5	1.19048
35	13.3	11	1.20909
36	10	7.5	1.33333
36	12	10.8	1.11111
36	12	10.5	1.14286
37	15.83	8.83	1.79275
37	16	11	1.45455
38	19	14	1.35714
38	14	12.8	1.09375
38	15	13	1.15385
39	9.7	7.3	1.32877
39	10	8.5	1.17647
40	13.5	12.83	1.05222
40	18	10.2	1.76471
41	9.83	8.67	1.13379
41	12	9.5	1.26316
42	8.5	9.125	0.931507
43	16.5	11	1.5
43	18	10.7	1.68224
44	10.125	9.175	1.10354
44	11	10.5	1.04762
45	17.5	8.05	2.17391
45	20	9	2.22222
45	21.2	8.7	2.43678
46	39.25	7.4	5.30405
46	4.8	7	0.685714
46	48	8.3	5.78313
47	21	11.5	1.82609
47	21.5	13	1.65385
48	20	8.5	2.35294
48	14	8	1.75
49	17	11.75	1.44681
49	17.4	11.7	1.48718
50	15.5	10.75	1.44186
51	11.1	10.93	1.01555
51	12	2	6
52	12.75	8.25	1.54545
52	15.5	10.3	1.50485
52	15.5	9.3	1.66667
53	19.53	9	2.17
53	21	8.9	2.35955
53	20	8.3	2.40964
54	15	8.5	1.76471
54	14	10	1.4
55	9.75	10.33	0.943853
56	13.17	8.33	1.58103
57	8.5	7.125	1.19298
57	11.5	10.7	1.07477
58	14.75	7.8	1.89103
59	16.5	9.5	1.73684
59	17.2	11.2	1.53571
60	15.5	8.83	1.75538
60	17.6	10.4	1.69231
61	9.33	10.07	0.926514
61	9	10.2	0.882353
61	14.5	11	1.31818
62	9.25	9.8	0.943878
62	13.2	10.2	1.29412
63	40	7.7	5.19481
64	13	8.85	1.46893
64	16.3	10.5	1.55238
64	13	9	1.44444
64	13.7	8.8	1.55682
65	10.67	7.33	1.45566
65	11.5	11.5	1
66	15.25	9	1.69444
67	11	14.5	0.758621
68	10	10	1
69	11.3	7.4	1.52703
69	15.5	9.1	1.7033
70	17	9.2	1.84783
70	19	12.3	1.54472
71	19.17	11.83	1.62046
71	19.5	12	1.625
71	18.5	11.5	1.6087
72	10	10	1
72	12.3	9.2	1.33696
73	17.25	10.25	1.68293
73	19	10.8	1.75926
74	18	10.5	1.71429
74	20	12	1.66667
75	15	7	2.14286
75	16	8.8	1.81818
76	24.5	7.5	3.26667
76	31	7.6	4.07895
76	33.5	8.5	3.94118
77	15.5	11	1.40909
77	15.8	11.5	1.37391
77	16	11	1.45455
78	9	9.54	0.943396
78	11	10.2	1.07843
79	8.9	9.5	0.936842
80	11.5	9.5	1.21053
80	13.2	11	1.2
80	10	8	1.25
81	9	8.5	1.05882
81	11.5	10.5	1.09524
82	10.5	9	1.16667
82	11.5	10.1	1.13861
83	12.5	8.5	1.47059
83	14.6	10.3	1.41748
83	16	10	1.6
83	13	10	1.3
84	11	8.3	1.3253
84	12.8	9.6	1.33333
84	11.3	9	1.25556
85	17.5	9	1.94444
85	15.9	9.5	1.67368
85	14	12	1.16667
86	11.5	8.2	1.40244
86	19.8	9.9	2
86	12	8.5	1.41176
87	9	7.5	1.2
88	18	9.2	1.95652
88	17.9	9.8	1.82653
89	10.5	12	0.875
89	13	12	1.08333
89	12.3	12	1.025
90	11	9	1.22222
90	12	10.5	1.14286
91	21	9	2.33333
91	23	10.2	2.2549
92	12	8.5	1.41176
92	16.5	10	1.65
93	13.5	10	1.35
93	14.2	10.9	1.30275
94	12.5	8.5	1.47059
94	12.2	9	1.35556
95	10.5	9.5	1.10526
95	12.2	9.5	1.28421
95	12	10.2	1.17647
96	16	9.2	1.73913
96	16.7	9	1.85556
97	13.25	10.25	1.29268
98	17.625	10.55	1.67062
99	13.5	10	1.35
99	16	11.7	1.36752
100	14.5	10.5	1.38095
100	11.5	10.2	1.12745
101	16.1	9	1.78889
101	13.3	11.5	1.15652
101	19	11	1.72727
102	13.25	9	1.47222
102	18.2	11.3	1.61062
103	27.17	8.45	3.21538
103	31	11	2.81818
104	11.25	10.5	1.07143
104	11	11	1
105	11.5	9	1.27778
105	13	10.5	1.2381
106	8.5	7	1.21429
106	12.5	8.5	1.47059
107	17	9	1.88889
107	19.2	11	1.74545
107	18	11.3	1.59292
108	14	10.2	1.37255
109	12.5	10	1.25
109	12.5	10.3	1.21359
109	15.5	12	1.29167
110	10.25	10	1.025
110	16	11.5	1.3913
111	15.5	9.5	1.63158
111	20	10.8	1.85185
112	13	9	1.44444
112	15.5	10	1.55
113	18	11	1.63636
113	20	12.8	1.5625
114	10	7.75	1.29032
114	13.5	10	1.35
115	10.25	11	0.931818
115	10.9	11.6	0.939655
115	10	10	1
115	17	11	1.54545
116	13.3	8.5	1.56471
116	14.5	7.8	1.85897
117	15.5	11	1.40909
117	16.3	11.3	1.44248
118	9.5	9	1.05556
118	11.2	10.3	1.08738
118	11	11	1
119	14.75	7.9	1.86709
119	20	10.9	1.83486
119	18	11	1.63636
120	13.5	9	1.5
120	17.5	11.5	1.52174
120	17.5	12	1.45833
121	12.3	10.7	1.14953
121	14.5	12.4	1.16935
122	14	9.6	1.45833
122	16.5	11.9	1.38655
123	14.75	8.5	1.73529
123	16	9.6	1.66667
123	14	9	1.55556
124	12.5	8.25	1.51515
124	15.3	9.3	1.64516
124	12.5	8.5	1.47059
125	16	10.7	1.49533
125	15.2	11.1	1.36937
126	17	11.7	1.45299
126	17	10.9	1.55963
126	17.5	10.5	1.66667
127	10.75	10	1.075
127	12.5	12	1.04167
128	12.3	10.1	1.21782
128	13.3	11.2	1.1875
129	12.7	9	1.41111
129	14	8.8	1.59091
129	12.2	9	1.35556
130	15	7.75	1.93548
131	13.5	9	1.5
132	9	7.8	1.15385
133	12.3	11.8	1.04237
133	10.5	10	1.05
134	16.5	12	1.375
135	16.5	8.5	1.94118
135	17.3	9.2	1.88043
135	16.5	9.5	1.73684
136	15	9.2	1.63043
136	15.5	9.2	1.68478
138	14.25	11.5	1.23913
139	9.5	11.5	0.826087
141	17.5	7.1	2.46479
141	33	8.5	3.88235
141	28.2	8.1	3.48148
142	28	9.5	2.94737
142	30.5	8.9	3.42697
142	29	9.5	3.05263
143	19	0.93	20.4301
143	27.2	8	3.4
144	13	13	1
145	12.5	9.5	1.31579
145	12.2	10.5	1.1619
146	8	8.5	0.941176
146	10	10	1
146	10	10	1
146	8.7	8.7	1
147	15.25	10.8	1.41204
147	17.5	14.3	1.22378
148	8.25	7	1.17857
148	10.2	8.2	1.2439
149	19	12.55	1.51394
150	12.25	9.75	1.25641
150	14.8	10	1.48
150	15.2	11.5	1.32174
151	12.25	11.25	1.08889
152	12.3	8.6	1.43023
152	15	10.8	1.38889
152	14.6	10	1.46
153	11	8	1.375
153	12.5	9.8	1.27551
154	17	12.8	1.32812
155	20.5	12.75	1.60784
156	11	7.6	1.44737
156	14.5	9.5	1.52632
157	14	8.5	1.64706
157	14.5	10	1.45
157	12.5	9	1.38889
158	14.5	7	2.07143
158	17.3	8.7	1.98851
158	17	8	2.125
158	14	8	1.75
159	12	7.5	1.6
159	15.3	9.2	1.66304
159	15	9.5	1.57895
160	10.5	8	1.3125
160	12.5	10	1.25
160	9	7.7	1.16883
161	14.5	8.95	1.62011
161	14.3	9.5	1.50526
161	15	9.6	1.5625
162	10.4	7.5	1.38667
162	13.2	10.2	1.29412
163	13	11	1.18182
164	11.25	8.25	1.36364
164	13.215	9.2	1.43641
164	14.5	9.5	1.52632
165	20	10	2
165	22.5	10.7	2.1028
166	16	9.45	1.69312
166	16	9.8	1.63265
167	12.6	9.6	1.3125
167	13.8	9.3	1.48387
168	11.375	6.5	1.75
168	13.3	7	1.9
169	12.33	11.03	1.11786
170	12.5	9.8	1.27551
170	15.2	12	1.26667
171	15	8.75	1.71429
171	16.8	10.2	1.64706
171	15	8.8	1.70455
172	15	8.6	1.74419
172	18.7	9.3	2.01075
173	9.5	9.7	0.979381
173	16.5	10.5	1.57143
173	14	9.5	1.47368
174	16.25	8.2	1.98171
174	17.5	8.9	1.96629
175	15	8	1.875
175	15.3	8.9	1.7191
175	15	8.5	1.76471
176			#DIV/0!
176	15.5	8	1.9375
176	12	7	1.71429
176	11	6	1.83333
177	17	11	1.54545
177	16.3	12.3	1.3252
178	16.5	10.1	1.63366
178	17	9.3	1.82796
179	10.2	9	1.13333
179	12.5	9.3	1.34409
180	15	12	1.25
180	13	10.3	1.26214
181	14.3	10	1.43
182	11.7	8.5	1.37647
182	12.2	9.2	1.32609
182	0.37	8.5	0.0435294
183	12.83	12.5	1.0264
184	14.9	8.4	1.77381
184	8.7	1.8	4.83333
185	14	9.5	1.47368
185	14.8	8.6	1.72093
186	13.5	8.8	1.53409
186	13	9.8	1.32653
187	12.25	9.45	1.2963
187	10.2	8.4	1.21429
188	11.7	12.2	0.959016
189	11.75	10.5	1.11905
190	15	9.25	1.62162
190	15.8	10.3	1.53398
191	11.35	10.95	1.03653
191	15	12.5	1.2
192	13	11.5	1.13043
193	14.5	11.7	1.23932
193	16	13.5	1.18519
194	18.5	13.3	1.39098
194	18.5	12.8	1.44531
195	21	12.85	1.63424
195	18.5	11.5	1.6087
196	15	11.25	1.33333
196	17	13	1.30769
197	17.2	8	2.15
197	19.5	9.6	2.03125
198	13.5	14	0.964286
199	18.75	6.5	2.88462
199	24.5	8.5	2.88235
200	16.5	10	1.65
200	20.5	12.5	1.64
201	13	7.1	1.83099
201	13.5	8.9	1.51685
201	15	8.5	1.76471
202	10	12	0.833333
202	9	12.5	0.72
202	11	12	0.916667
203	15.25	8.6	1.77326
203	20	11	1.81818
204	19	9.2	2.06522
204	19	10.5	1.80952
205	14	8	1.75
206	13.25	11.5	1.15217
206	12.5	12.5	1
207	14.75	12.75	1.15686
208	17.6	11	1.6
208	18	10.8	1.66667
208	16	12.5	1.28
209	9	7.5	1.2
209	0.69	11	0.0627273
210	10	8	1.25
210	12.5	11.1	1.12613
210	12.5	11.4	1.09649
210	11	10	1.1
211	10	6.7	1.49254
211	10.5	9	1.16667
211	10.5	9.3	1.12903
212	8.75	7.5	1.16667
212	14.8	11	1.34545
212	11.5	9.2	1.25
213	15.25	12	1.27083
213	15	12.3	1.21951
213	12.5	11.5	1.08696
214	12.6	9.55	1.31937
214	14.7	11.2	1.3125
215	9.6	10.65	0.901408
215	10	11.5	0.869565
215	9	10	0.9
216	16.67	10.33	1.61375
217	16.5	11.5	1.43478
217	16.5	11	1.5
217	17.5	10.6	1.65094
218	9	9	1
218	11.8	9	1.31111
219	13.3	8.3	1.60241
219	16.5	10	1.65
220	16.75	9.5	1.76316
221	17.5	8	2.1875
222	12	7.9	1.51899
222	18	7.7	2.33766
222	18.5	8.8	2.10227
223	17.85	8	2.23125
223	17.5	7.8	2.24359
223	19.7	8.7	2.26437
224	13.3	8.5	1.56471
225	14.3	8.5	1.68235
225	15.5	8.5	1.82353
225	16.2	8	2.025
226	14.5	11.5	1.26087
227	15.5	13.35	1.16105
228	13.3	9.7	1.37113
229	18	15.6	1.15385
230	10	9.1	1.0989
230	14.2	10.5	1.35238
231	19.25	9.1	2.11538
231	21.5	10	2.15
232	15	12	1.25
233	12.6	7.7	1.63636
233	14.3	9.8	1.45918
234	11	12.3	0.894309
234	13.8	10.3	1.33981
234	11	9.5	1.15789
235	14	11.75	1.19149
236	10	0.3	33.3333
236	8.5	9	0.944444
237	15.2	9.5	1.6
237	16.5	10.1	1.63366
238	12.5	10.5	1.19048
238	13.3	9.5	1.4
238	13	10	1.3
239	8.83	9	0.981111
239	9.8	10.5	0.933333
239	9	9.5	0.947368
240	16.3	9.8	1.66327
240	17	10	1.7
241	11.5	9.5	1.21053
241	8.5	7.5	1.13333
242	14	13	1.07692
243	12.25	7.75	1.58065
243	16.3	10.3	1.58252
244	12	6.5	1.84615
244	15.2	8.3	1.83133
244	16	8	2
245	10	11.2	0.892857
245	10.7	11.5	0.930435
246	12.5	8.2	1.52439
246	15.2	9.2	1.65217
247	10.3	10	1.03
247	11.2	10.2	1.09804
248	12	11.8	1.01695
248	12.5	12.5	1
249	11.3	1.2	9.41667
250	12.5	8.1	1.54321
250	13.2	9.3	1.41935
250	13	10	1.3
251	13.5	12.25	1.10204
251	16.8	13.8	1.21739
252	10	10	1
252	11.5	10.8	1.06481
252	10	9.5	1.05263
253	8.125	9	0.902778
254	14	8.1	1.7284
254	15.5	10.2	1.51961
254	15.5	11	1.40909
255	14	8.8	1.59091
256	13.75	8.4	1.6369
256	15	9.5	1.57895
257	15.8	10.8	1.46296
257	13.2	9.2	1.43478
258	14.5	10	1.45
258	15.5	9.5	1.63158
258	17	11	1.54545
258	9	9	1
259	11.8	11.25	1.04889
260	10	9	1.11111
260	12.5	11.3	1.10619
260	10	9.5	1.05263
261	14	9.1	1.53846
261	14.2	9	1.57778
261	14	8	1.75
262	14.3	9.6	1.48958
262	19.5	11.5	1.69565
263	14.3	9.3	1.53763
264	9.67	8	1.20875
265	14.5	9.2	1.57609
265	18	2.2	8.18182
266	13.4	10	1.34
267	42	8.5	4.94118
267	47	9.3	5.05376
268	23.25	10.25	2.26829
268	13.3	9.8	1.35714
269	19.5	7.85	2.48408
270	18.6	9.5	1.95789
270	25	11.5	2.17391
271	14.5	8.8	1.64773
271	18	9	2
271	22.5	8	2.8125
272	12	7	1.71429
273	11	7.8	1.41026
273	16.5	10.5	1.57143
274	9.4	9.2	1.02174
274	10.3	11.2	0.919643
274	8.5	9	0.944444
274	8.5	9	0.944444
275	9.5	10.1	0.940594
276	20	10	2
277	17.8	9.2	1.93478
277	18.8	8.8	2.13636
278	15.2	8.4	1.80952
279	9.8	0.8	12.25
279	14	13	1.07692
280	15.2	10.5	1.44762
280	14.2	10.5	1.35238
281	10	8.5	1.17647
281	13.5	9.7	1.39175
282	18	9	2
284	14	7	2
284	15.3	11.3	1.35398
285	9.5	10.5	0.904762
285	10.3	11.5	0.895652
285	8	8.8	0.909091
286	10.6	10.5	1.00952
286	11.2	11	1.01818
286	10	9.5	1.05263
286	10.5	9	1.16667
287	8.4	9.55	0.879581
287	7.5	9.3	0.806452
288	15.5	11	1.40909
288	11.8	10.8	1.09259
290	14	8	1.75
290	15	9.8	1.53061
291	14.5	9.75	1.48718
291	14	2	7
292	11	8.5	1.29412
292	15	11	1.36364
293	17.8	9	1.97778
293	18.7	9.7	1.92784
294	28	6.5	4.30769
294	31	6	5.16667
294	28	6.5	4.30769
295	12.75	12.5	1.02
296	20.5	12	1.70833
297	13	8	1.625
297	15.5	9.5	1.63158
298	14.67	12.67	1.15785
299	13.5	8	1.6875
299	16.5	9.5	1.73684
300	17.5	7.5	2.33333
300	20.5	10.5	1.95238
300	18.5	9.5	1.94737
301	11	7.75	1.41935
301	13	9.5	1.36842
302	12.5	8.5	1.47059
302	14	11.5	1.21739
302	13.5	8	1.6875
303	11	9	1.22222
304	11	10.5	1.04762
304	13	11.5	1.13043
305	10	9.5	1.05263
305	11	11	1
306	19	14.5	1.31034
307	9.3	7.75	1.2
307	11	10	1.1
307	10	10	1
308	17	11.5	1.47826
308	15.5	10	1.55
309	14.3	7	2.04286
309	15	8.5	1.76471
310	11.25	10	1.125
310	12	11.5	1.04348
310	12	11.6	1.03448
311	19	9.5	2
311	22	9.5	2.31579
311	21	8	2.625
312	11	9.5	1.15789
313	7.75	8.75	0.885714
313	9	10	0.9
313	7.5	9	0.833333
314	11.4	9	1.26667
314	10	8.25	1.21212
315	10.5	6	1.75
315	17	11	1.54545
316	19.25	10.6	1.81604
316	24	13.5	1.77778
317	12.4	10.7	1.15888
317	14.5	13	1.11538
318	17	14.5	1.17241
319	11	11.5	0.956522
319	13.5	13	1.03846
319	13	12.6	1.03175
320	11.6	9.5	1.22105
320	13.5	11.7	1.15385
320	7.7	7.5	1.02667
321	15.25	10	1.525
321	20	12.5	1.6
321	13	11	1.18182
322	22.25	9.75	2.28205
322	22.5	12	1.875
323	16	8.7	1.83908
323	21.5	12	1.79167
323	19	10	1.9
323	19	10	1.9
324	12	8.5	1.41176
325	14.25	9.25	1.54054
325	14.5	10.5	1.38095
326	15.5	9	1.72222
327	21.75	11.75	1.85106
327	20	10	2
328	18.6	11	1.69091
328	22.3	13.3	1.67669
329	21	10.5	2
330	12.5	10.5	1.19048
331	25	12.5	2
332	20	13	1.53846
332	23.3	12.9	1.8062
332	15	10	1.5
333	24	11.25	2.13333
333	22	9.7	2.26804
334	16	12	1.33333
335	19	14	1.35714
335	19.5	15	1.3
336	14	13.5	1.03704
337	13.8	8.7	1.58621
337	17	11.3	1.50442
337	15	10	1.5
338	15	11	1.36364
338	17	12.2	1.39344
339	20.5	11.2	1.83036
339	23	11.5	2
340	17.2	12.7	1.35433
340	14	12	1.16667
341	12.5	11.67	1.07112
342	14	11.5	1.21739
342	14.5	12.7	1.14173
343	13.7	11	1.24545
343	18	14	1.28571
344	12.5	11.25	1.11111
345	18.5	8.7	2.12644
345	18.5	9	2.05556
346	11.6	10	1.16
346	16.5	15	1.1
347	16.3	11.5	1.41739
347	15.2	12	1.26667
348	16.83	13.83	1.21692
349	13.5	11	1.22727
350	16	11.7	1.36752
350	19	15.5	1.22581
351	14	12.5	1.12
352	10.5	7.5	1.4
352	16.5	13.5	1.22222
353	13.5	14	0.964286
354	11.5	10.6	1.08491
354	11.5	10.5	1.09524
355	12.3	10.7	1.14953
355	14.5	12.7	1.14173
355	14.5	11.5	1.26087
355	11	10.5	1.04762
356	14.8	12.3	1.20325
356	19.3	14.5	1.33103
356	15	13.5	1.11111
357	14	11.5	1.21739
357	13	11.7	1.11111
358	16.6	10.6	1.56604
358	21.5	12.2	1.7623
358	15	11	1.36364
359	12	10.8	1.11111
359	13.5	12	1.125
359	10.8	10	1.08
360	11	12.5	0.88
360	14	15.5	0.903226
360	9.6	9.5	1.01053
361	23	13	1.76923
361	25	13	1.92308
362	15.3	11.4	1.34211
362	17.2	12.5	1.376
362	16.5	13.5	1.22222
362	25	14	1.78571
363	17.3	10.4	1.66346
363	24	13.5	1.77778
364	14.75	14.25	1.03509
364	17	16.5	1.0303
365	22.5	10.75	2.09302
366	14.5	11	1.31818
366	16	12	1.33333
366	22.5	15.5	1.45161
367	16.75	8.75	1.91429
367	28	13	2.15385
368	14	11.25	1.24444
368	11.5	10.5	1.09524
369	10.5	8.5	1.23529
369	19	10	1.9
370	18.25	13	1.40385
371	15	1.25	12
372	16.75	12.25	1.36735
373	18.5	14	1.32143
374	14.5	6	2.41667
375	13	11.75	1.10638
376	14.5	9	1.61111
376	25	12	2.08333
376	31	12	2.58333
377	16.5	11.35	1.45374
378	21.5	11.75	1.82979
378	19	11	1.72727
378	20	11	1.81818
379	26	12	2.16667
379	26	13.5	1.92593
380	11.5	10.5	1.09524
380	11	11	1
381	17.75	11.75	1.51064
382	14	12.5	1.12
382	15.5	13	1.19231
383	17.25	10.25	1.68293
383	25	14	1.78571
384	14.1	11	1.28182
385	14	10.25	1.36585
385	18	12.5	1.44
386	13	13.5	0.962963
387	12	10.5	1.14286
388	14.5	12.25	1.18367
388	13	12	1.08333
389	19.7	11.7	1.68376
389	19	13	1.46154
389	23	13	1.76923
390	17.5	8	2.1875
390	20	10	2
391	25	15	1.66667
391	24	12.5	1.92
393	15.75	8	1.96875
393	25	13	1.92308
394	12.25	11	1.11364
395	14.5	9	1.61111
395	19.3	14.5	1.33103
396	16	7.5	2.13333
397	26	9	2.88889
397	38	10	3.8
398	19.2	11.8	1.62712
398	18.5	11.3	1.63717
398	23	15	1.53333
399	13	13	1
399	15	13	1.15385
400	14	8.5	1.64706
401	13	10.5	1.2381
402	13.25	12	1.10417
403	13.75	9.75	1.41026
404	13.5	12.5	1.08
404	14.5	13.5	1.07407
405	15.5	9.3	1.66667
405	24	14.5	1.65517
405	21	13	1.61538
406	11.5	8.5	1.35294
407	17.3	9.2	1.88043
407	13	12	1.08333
407	9	10	0.9
407	16	13	1.23077
408	10.5	7.5	1.4
409	14.75	11.25	1.31111
410	17.25	10.75	1.60465
410	25	14.5	1.72414
411	12	9	1.33333
411	15.5	12.6	1.23016
412	16	13	1.23077
413	20	15	1.33333
413	17.5	13	1.34615
414	19.25	10.25	1.87805
414	21.5	11.7	1.83761
414	23	11	2.09091
415	14.5	11.5	1.26087
416	15	10	1.5
416	22	14.5	1.51724
417	13.5	12.17	1.10929
418	20.25	11.25	1.8
419	21.7	13.5	1.60741
419	22	15	1.46667
419	25	13	1.92308
420	19.5	12.75	1.52941
420	16	12.5	1.28
421	16.5	10	1.65
421	22	14	1.57143
422	19.25	13.25	1.45283
423	19.5	11	1.77273
423	17	11	1.54545
424	13	11.5	1.13043
425	16	12.5	1.28
426	17.5	7.5	2.33333
426	27	15	1.8
427	24	12	2
428	23.75	12.8	1.85547
428	21	11.5	1.82609
428	29	15.1	1.92053
429	14	9.8	1.42857
429	18.9	11.8	1.60169
430	12.5	10	1.25
431	15.35	11.25	1.36444
432	16.5	14.75	1.11864
433	13.2	13.5	0.977778
433	11	15	0.733333
433	14	15	0.933333
434	12.5	11	1.13636
434	20.4	14.5	1.4069
435	11	9.25	1.18919
435	11	11	1
435	13	11	1.18182
436	15.1	11.5	1.31304
436	18.7	14.7	1.27211
436	16.4	15	1.09333
436	18.5	14.5	1.27586
437	12.8	11.5	1.11304
437	12	13.2	0.909091
437	12	13	0.923077
438	14.5	13	1.11538
438	15.5	14.5	1.06897
438	12	10.5	1.14286
438	17.5	16	1.09375
439	12.3	11	1.11818
439	16.5	13.7	1.20438
439	18	16	1.125
440	12.5	10.5	1.19048
440	12	11	1.09091
440	9.5	10	0.95
440	14	13	1.07692
441	14.8	13.5	1.0963
441	16	16	1
441	17	15	1.13333
442	19.5	10.75	1.81395
442	21.5	10	2.15
442	29	13	2.23077
443	20.5	11	1.86364
443	18	12	1.5
443	22	13.5	1.62963
444	19	9.5	2
444	20	9	2.22222
444	24	11.5	2.08696
445	22.5	11	2.04545
445	21.5	11	1.95455
445	26	13	2
446	28.5	12.25	2.32653
446	24.5	12	2.04167
446	30	13	2.30769
447	18.75	9.5	1.97368
447	22.8	23.8	0.957983
447	17.5	10.5	1.66667
447	18	13.5	1.33333
448	13.5	12.75	1.05882
449	18	3	6
450	23.2	10.5	2.20952
450	31	12	2.58333
450	22	10	2.2
450	34	12	2.83333
451	14.25	12.5	1.14
451	13.3	11.3	1.17699
452	16	15	1.06667
453	27	13	2.07692
453	31	12.3	2.52033
453	28	13.5	2.07407
454	14	13.5	1.03704
455	15.5	13.25	1.16981
456	15	9.5	1.57895
456	20.5	12.3	1.66667
456	17	11.5	1.47826
456	18.5	11.2	1.65179
456	22	11	2
457	17.3	12.5	1.384
458	14	8	1.75
458	21	10	2.1
458	21	12	1.75
459	15	11	1.36364
460	19.83	15.17	1.30719
461	23	12	1.91667
461	16.5	9	1.83333
461	22	12.5	1.76
461	24	12.8	1.875
462	24	11	2.18182
462	19	8	2.375
462	26	12	2.16667
463	20.5	11	1.86364
464	15.75	10.5	1.5
465	18.8	9.7	1.93814
465	1928.5	12.5	154.28
465	25	12	2.08333
466	19	10.8	1.75926
466	21	10.5	2
466	20.9	11	1.9
467	18.5	9.25	2
467	18	12.5	1.44
467	22.5	12.5	1.8
468	21	10.5	2
468	28	12.5	2.24
468	25	11	2.27273
469	19.5	9.5	2.05263
469	25	10.5	2.38095
469	17.5	9	1.94444
469	23	9.5	2.42105
470	16	14	1.14286
471	18.5	9.8	1.88776
471	22.5	11.5	1.95652
471	20	11.5	1.73913
472	14.5	13	1.11538
473	22.75	8.25	2.75758
473	29	10.3	2.81553
473	28	12.6	2.22222
474	17.5	9	1.94444
474	24	11.5	2.08696
474	20.5	11.5	1.78261
474	25	13.5	1.85185
475	24	10	2.4
475	33	14.1	2.34043
476	17.3	9.5	1.82105
476	20.5	10.8	1.89815
476	21.5	12.5	1.72
477	23	12	1.91667
477	24	12.5	1.92
477	29	14	2.07143
478	14.5	13	1.11538
479	13	11	1.18182
480	14.75	8.15	1.80982
480	13	8	1.625
481	15	9.5	1.57895
481	18	12	1.5
481	22.5	13.2	1.70455
482	14	14	1
482	12.5	12	1.04167
483	20.17	9.5	2.12316
484	10	10.25	0.97561
484	100	1.3	76.9231
484	9	9.5	0.947368
484	12	10.5	1.14286
484	9	8.5	1.05882
485	13	11.5	1.13043
485	14.8	14	1.05714
485	13.5	13.5	1
485	14	13	1.07692
486	10.17	9	1.13
487	18	11.2	1.60714
487	18	15	1.2
487	22	14	1.57143
488	24	12	2
488	26	13.5	1.92593
488	27	12	2.25
489	14.75	13.75	1.07273
490	15.7	9.8	1.60204
490	15.5	10.5	1.47619
490	18.5	11	1.68182
491	11.5	10.8	1.06481
491	13.6	13.8	0.985507
491	13	13	1
492	16.5	9.6	1.71875
492	20	13.5	1.48148
492	20	13.5	1.48148
492	21	13	1.61538
493	15.1	10.55	1.43128
493	22	13	1.69231
493	16	11	1.45455
493	21	12	1.75
494	15	11.1	1.35135
494	19.3	12.5	1.544
494	18	12	1.5
495	14.5	12.5	1.16
496	27	12	2.25
496	26	12	2.16667
497	11	2	5.5
497	19	9	2.11111
497	20	10	2
497	21	9.5	2.21053
498	11	10	1.1
498	12	10.3	1.16505
498	13.5	11	1.22727
499	11.35	10.5	1.08095
500	15.75	12.5	1.26
501	15.15	14.5	1.04483
502	20	16	1.25
502	23	13	1.76923
503	25	14.5	1.72414
503	21	13	1.61538
503	18	13	1.38462
503	24	14	1.71429
504	22	11.5	1.91304
504	28	12	2.33333
504	24	15	1.6
505	21.5	12.25	1.7551
505	25	13.8	1.81159
505	29	14	2.07143
506	14.5	11.5	1.26087
507	16.5	10.7	1.54206
508	13.75	12.25	1.12245
509	19	9.8	1.93878
509	20	9.3	2.15054
510	9.83	11.9	0.82605
510	11	13	0.846154
510	11	13	0.846154
511	14.8	11.85	1.24895
511	16	14	1.14286
511	16.5	14.5	1.13793
511	16	13	1.23077
512	17.75	12	1.47917
512	17.5	11	1.59091
512	20	13	1.53846
513	11.25	9.75	1.15385
513	13	12	1.08333
513	14	12	1.16667
514	12.8	12.2	1.04918
514	14.5	14.2	1.02113
514	15	14	1.07143
515	16.7	11.5	1.45217
515	16.5	12.3	1.34146
515	17.5	14	1.25
516	11.5	11.7	0.982906
516	12	12	1
516	13	12	1.08333
517	12	10.5	1.14286
517	14.5	14.5	1
517	15	15	1
517	13.5	14	0.964286
518	13	12.5	1.04
518	16.5	13	1.26923
518	15	14	1.07143
519	13.5	12.1	1.1157
520	12.5	9.55	1.3089
520	13	11.8	1.10169
520	15	13.5	1.11111
521	10.5	9.7	1.08247
521	14.5	13	1.11538
521	15.5	14	1.10714
522	12	15.75	0.761905
523	11.25	11	1.02273
524	10.8	12	0.9
524	17	16	1.0625
524	15.5	15	1.03333
525	16.75	14	1.19643
526	17	12.5	1.36
526	21	14	1.5
526	23	17	1.35294
527	22.2	14	1.58571
527	20	14	1.42857
527	24	15	1.6
528	18.28	11	1.66182
529	17.4	12.2	1.42623
529	18	14	1.28571
529	13.5	12.5	1.08
529	22.5	16	1.40625
530	11	10	1.1
530	18	14	1.28571
530	17	14	1.21429
531	13.5	13	1.03846
532	9.1	10.3	0.883495
532	10.5	12	0.875
532	9.5	12	0.791667
533	17.3	13.8	1.25362
534	10.375	8.775	1.18234
535	14.8	10.7	1.38318
535	13.5	10.8	1.25
535	22	16	1.375
536	11.1	8.7	1.27586
536	14	12.5	1.12
536	10	9.5	1.05263
536	10.5	8.5	1.23529
537	10.3	10	1.03
537	11.5	8.3	1.38554
537	11.5	10	1.15
538	10.75	8	1.34375
538	12.5	10	1.25
538	12.5	9	1.38889
539	11.3	8.2	1.37805
539	13.75	10	1.375
539	11	8.5	1.29412
541	14.6	11.5	1.26957
541	15	13	1.15385
541	14.5	12.2	1.18852
542	16	10	1.6
542	18	12	1.5
543	12	12	1
543	14	13.7	1.0219
543	15	14.5	1.03448
543	17	17	1
544	18.2	15.3	1.18954
544	16	14.5	1.10345
544	20	19	1.05263
545	14.5	11.2	1.29464
545	14.5	14	1.03571
546	18.5	9	2.05556
546	19	9	2.11111
546	18	8	2.25
547	15.75	8.5	1.85294
547	20	9.5	2.10526
547	19	9	2.11111
548	12.25	9.5	1.28947
548	15.5	11.8	1.31356
548	14.5	11	1.31818
549	14.5	9.5	1.52632
549	19.1	12	1.59167
549	20	13	1.53846
550	8	6	1.33333
551	117	7	16.7143
551	135	7.3	18.4932
551	12	9	1.33333
552	13	12.5	1.04
552	11.5	11.8	0.974576
553	15.5	7.8	1.98718
553	17	9	1.88889
553	12.5	7	1.78571
554	15	11.3	1.32743
555	17	12	1.41667
555	15.5	10.5	1.47619
556	10.3	11.8	0.872881
556	12	13.5	0.888889
556	11	11	1
557	22.5	11	2.04545
557	21	13	1.61538
557	34	14.5	2.34483
558	9	8.5	1.05882
558	15.2	13.3	1.14286
558	11.1	11.5	0.965217
558	29	17	1.70588
559	15.252	10.4	1.46654
559	23	13	1.76923
559	14.5	13	1.11538
560	14.5	12	1.20833
560	20	15.3	1.30719
560	15	14.5	1.03448
560	15	14	1.07143
561	14.3	14.2	1.00704
561	16.5	12.5	1.32
562	9.5	9.5	1
563	13.5	11.5	1.17391
563	14	11.5	1.21739
563	15	12.5	1.2
563	13	11.5	1.13043
564	17.5	12.5	1.4
564	19.5	5	3.9
564	20	15	1.33333
564	22	15	1.46667
565	15.2	12.2	1.2459
565	14.5	11	1.31818
565	14.8	12.3	1.20325
565	19	15	1.26667
566	13.5	12.5	1.08
566	11	11.5	0.956522
566	12	13	0.923077
566	15.5	14	1.10714
567	16.5	10.6	1.5566
567	18.2	13.5	1.34815
567	16.4	10.5	1.5619
567	18	12.5	1.44
568	13.75	11.5	1.19565
568	16.5	15.5	1.06452
568	14.3	14	1.02143
569	14	10.7	1.30841
569	15.5	13	1.19231
569	15	12.5	1.2
570	10.5	8.5	1.23529
570	13.5	12.5	1.08
570	13	11	1.18182
571	17	12	1.41667
571	21.5	14.8	1.4527
571	20	16	1.25
571	20	14	1.42857
572	7.8	7.85	0.993631
572	11	11.5	0.956522
572	10	11	0.909091
572	11	11.5	0.956522
573	13.4	17.05	0.785924
573	15	12.7	1.1811
573	14	12	1.16667
573	16	13.5	1.18519
574	11.5	12	0.958333
574	11	13	0.846154
574	14	14	1
575	12.5	11.6	1.07759
575	13.4	12.8	1.04688
575	15	14	1.07143
576	22	10	2.2
576	20	11.5	1.73913
576	17	13.5	1.25926
577	12.2	10.2	1.19608
577	14	12.5	1.12
577	12	10.5	1.14286
577	19	16	1.1875
578	16.9	9.8	1.72449
578	20	11	1.81818
578	13.5	9	1.5
578	23	12.5	1.84
579	16.6	9.1	1.82418
579	19	10	1.9
579	17	10.5	1.61905
579	22	12	1.83333
580	10.5	10.75	0.976744
581	18	12	1.5
581	17.5	13	1.34615
581	14	11	1.27273
582	11.3	13	0.869231
582	11	11	1
582	12	13	0.923077
582	13	13.6	0.955882
583	20	13	1.53846
583	19	12.5	1.52
583	14.5	11	1.31818
584	16	13	1.23077
584	15	11.5	1.30435
585	9	7.5	1.2
585	11.5	11.5	1
585	10.5	10	1.05
586	18.75	10.2	1.83824
586	29	8	3.625
586	30	14	2.14286
587	18.75	10.5	1.78571
587	23	13.3	1.72932
587	20	11.5	1.73913
588	19.8	10.3	1.92233
588	23	12.5	1.84
589	12.5	10	1.25
589	12	9	1.33333
589	16	12	1.33333
590	15.5	10.25	1.5122
591	11	8.5	1.29412
591	17	11	1.54545
591	15	10.9	1.37615
591	17.5	14	1.25
592	15	9	1.66667
592	22	12.8	1.71875
592	20	11	1.81818
592	25	15	1.66667
593	12.25	9	1.36111
593	19	12	1.58333
593	17	10	1.7
594	9.7	10	0.97
594	13.5	12	1.125
594	17	15	1.13333
595	19.5	10.75	1.81395
596	19	10	1.9
596	18	11	1.63636
596	19.5	12.2	1.59836
597	13.25	11.5	1.15217
597	12.6	11.6	1.08621
597	17.1	13.1	1.30534
598	15.5	2.8	5.53571
598	20	13	1.53846
598	23	12.5	1.84
599	26	11.2	2.32143
599	28	13	2.15385
600	25	13.5	1.85185
600	22.5	14.5	1.55172
601	13.5	11	1.22727
601	13	12	1.08333
601	15	11	1.36364
602	13	15	0.866667
602	16	15.5	1.03226
603	17	11.2	1.51786
603	22.5	15	1.5
603	20.5	14	1.46429
603	17.7	12.5	1.416
603	19.5	14	1.39286
604	14	12.5	1.12
604	15	12	1.25
604	16	16	1
605	9.5	9	1.05556
605	15	12.5	1.2
605	12	11.3	1.06195
605	13	10	1.3
606	12	9	1.33333
606	15	11.5	1.30435
606	14.3	10	1.43
606	14	10	1.4
607	19.5	11	1.77273
608	10	10.25	0.97561
608	20	16	1.25
609	14.2	12	1.18333
609	22	15	1.46667
609	20	14.2	1.40845
609	22	14	1.57143
610	12	10.5	1.14286
610	19	14	1.35714
610	16	12.5	1.28
611	11	9.6	1.14583
611	24	14.5	1.65517
611	20	12.5	1.6
611	21	13.5	1.55556
612	18.25	10.5	1.7381
613	14	12.6	1.11111
613	14	14	1
613	14	13	1.07692
614	12	10	1.2
614	15.3	14	1.09286
614	16	13	1.23077
614	18	14.5	1.24138
615	7	8.925	0.784314
616	13.25	10.5	1.2619
616	17	14	1.21429
616	19	16	1.1875
617	10.5	11.5	0.913043
617	14	11.5	1.21739
617	15	13	1.15385
618	12.5	11.5	1.08696
618	16.5	15	1.1
618	18.5	15.5	1.19355
619	12	11	1.09091
619	14	12	1.16667
620	12	8.5	1.41176
620	18	14.3	1.25874
620	18.5	14	1.32143
621	14.5	12.75	1.13725
622	12.5	11.5	1.08696
622	14.5	15.4	0.941558
622	12.5	10	1.25
623	11.5	10	1.15
623	15	14	1.07143
623	15.5	12.5	1.24
624	14.4	11.8	1.22034
624	14	13.5	1.03704
624	17	14.5	1.17241
625	14.25	10.75	1.32558
625	13	12	1.08333
625	13.5	11.5	1.17391
626	15	14	1.07143
626	13	14	0.928571
627	14.25	11.75	1.21277
627	15	14	1.07143
627	15	13.5	1.11111
628	12.33	9.17	1.3446
629	10	9	1.11111
630	12.6	11.5	1.09565
631	12.25	9.5	1.28947
631	17	12.5	1.36
631	18	12	1.5
632	11.75	10.2	1.15196
632	13	13	1
632	17	14.5	1.17241
633	14.2	9	1.57778
633	17	12	1.41667
633	17.5	11.5	1.52174
633	14	10	1.4
633	17	11	1.54545
634	11.5	10	1.15
634	15.5	13	1.19231
634	17.5	18	0.972222
635	15.3	9.3	1.64516
635	20	12.5	1.6
635	15	9.3	1.6129
635	21	11	1.90909
636	15.75	11.25	1.4
636	22	12	1.83333
636	18.5	10	1.85
637	11.75	9	1.30556
637	17	11.5	1.47826
637	18	15	1.2
637	20	10.5	1.90476
637	22	15	1.46667
638	10.8	8.6	1.25581
638	15	12.5	1.2
638	11.4	10	1.14
638	14	13	1.07692
639	13.75	11.8	1.16525
639	13.8	13	1.06154
639	15	13	1.15385
640	16	10	1.6
640	20	12	1.66667
641	12	7	1.71429
641	25	13.5	1.85185
641	20	14.5	1.37931
642	11.5	10.5	1.09524
642	14	12.8	1.09375
642	16	13	1.23077
643	13.3	12	1.10833
643	15	14	1.07143
643	16.5	14	1.17857
644	28.75	8	3.59375
644	49	11	4.45455
644	34	8.5	4
644	9.5	10	0.95
645	9	9.5	0.947368
645	9.5	11	0.863636
645	9	10.5	0.857143
645	34	8	4.25
646	10.7	9.2	1.16304
646	14.5	12.3	1.17886
646	15	11	1.36364
646	13	10	1.3
647	12.75	11.25	1.13333
648	16.5	10.75	1.53488
649	12.5	12.2	1.02459
649	17	13	1.30769
649	12.5	10.5	1.19048
649	19.5	12.5	1.56
650	14.5	11	1.31818
650	14.3	12.5	1.144
650	15	12.3	1.21951
650	14	11.5	1.21739
651	19.67	10.67	1.84349
652	18.1	18.25	0.991781
653	11.25	7	1.60714
653	13	8.9	1.46067
653	13.5	7.5	1.8
654	10.5	10.35	1.01449
654	12.5	12.3	1.01626
654	12.5	11.5	1.08696
655	12	7	1.71429
655	18.5	9.8	1.88776
655	18	9	2
656	14.5	14.5	1
657	16.5	12.5	1.32
657	17.5	11.8	1.48305
657	19	13.5	1.40741
658	13	10.65	1.22066
658	13	11	1.18182
659	10.75	12.15	0.884774
660	10.5	12	0.875
660	12.5	16	0.78125
660	11	17	0.647059
661	13.5	11.1	1.21622
661	15	13	1.15385
661	12.5	11.7	1.06838
661	14.5	12	1.20833
662	13.5	11.5	1.17391
663	14.5	12.5	1.16
663	14.5	13.3	1.09023
663	12	11.5	1.04348
664	13	11	1.18182
664	14.5	14.5	1
664	17	15	1.13333
665	13.75	14	0.982143
666	14	8.5	1.64706
667	11	11	1
667	12	13	0.923077
667	10	11	0.909091
668			#DIV/0!
668	9.5	13	0.730769
668	11	12	0.916667
669	12.5	7.825	1.59744
669	17	9.5	1.78947
669	12.2	7.5	1.62667
669	15	8.5	1.76471
670	16	14.5	1.10345
670	17	13.5	1.25926
670	13	12.5	1.04
670	17.5	14	1.25
671	12.2	10.5	1.1619
671	12.5	12	1.04167
672	11.5	11.5	1
672	11.3	11	1.02727
673	14.9	11.5	1.29565
673	12.5	13.2	0.94697
674	10.4	9.8	1.06122
674	13	12.8	1.01562
675	15.6	11	1.41818
675	16	13	1.23077
676	13.25	12.45	1.06426
676	12.5	14.5	0.862069
676	16	15	1.06667
677	10.5	8.5	1.23529
677	10	9	1.11111
678	14.5	12	1.20833
678	14.5	12	1.20833
679	15.2	11	1.38182
679	15.5	13.5	1.14815
680	10.5	11.7	0.897436
681	7.8	9.5	0.821053
681	9	10.3	0.873786
682	14.55	11.125	1.30787
682	14.8	13.5	1.0963
682	12.5	11.5	1.08696
683	14.5	10.5	1.38095
684	18	12.25	1.46939
685	16	9.1	1.75824
685	13.5	9	1.5
686	15	10	1.5
686	24.5	13.5	1.81481
687	23	13.5	1.7037
687	25	15	1.66667
688	11	8.3	1.3253
688	11.5	7.8	1.47436
688	11.5	8.3	1.38554
689	11	10	1.1
689	13	10.5	1.2381
689	12	10.5	1.14286
690	12	12	1
691	13	6.5	2
691	20	11.3	1.76991
692	18.5	16.5	1.12121
692	14	14	1
693	25.25	10.25	2.46341
693	34	13.8	2.46377
694	15.2	9.5	1.6
694	19	10	1.9
694	19	12	1.58333
695	21.5	13.5	1.59259
696	21.5	13.5	1.59259
697	14.5	11.5	1.26087
697	21	13.5	1.55556
697	16.3	10.6	1.53774
698	15.5	11.5	1.34783
699	16.5	15.5	1.06452
699	13.5	16.5	0.818182
700	11.2	8.5	1.31765
700	19.8	16.8	1.17857
701	12.7	12	1.05833
701	12	10	1.2
702	15	12.5	1.2
703	14.75	11.5	1.28261
703	15	13	1.15385
704	14.5	13.75	1.05455
705	15.6	8	1.95
706	13.5	12	1.125
706	19	16	1.1875
707	11.75	10.75	1.09302
708	15	9	1.66667
708	22	12.5	1.76
709	17.05	11.325	1.50552
709	18.5	12.5	1.48
710	19.75	11.75	1.68085
710	19.5	11.3	1.72566
711	10.5	8.75	1.2
712	14.05	11.1	1.26577
713	15	12.55	1.19522
714	14.25	13.25	1.07547
715	21	14	1.5
715	18.5	13	1.42308
716	16.8	8.5	1.97647
717	14.5	12.75	1.13725
718	14.75	13.5	1.09259
719	20.5	8.5	2.41176
720	25	11	2.27273
721	23.2	10.8	2.14815
721	26	11.5	2.26087
722	15	15.5	0.967742
723	18	11	1.63636
723	20	13	1.53846
724	13.17	12.83	1.0265
725	17	9	1.88889
725	21	11	1.90909
726	21	13	1.61538
726	22.5	12.5	1.8
727	20.75	12.25	1.69388
727	26	15	1.73333
728	13.5	14.67	0.920245
729	11.75	13.75	0.854545
730	12.1	14.85	0.814815
731	23	11.5	2
732	14.1	13.5	1.04444
733	20.5	10	2.05
733	27	12.5	2.16
734	11.5	10.25	1.12195
734	14	15	0.933333
735	18	11	1.63636
736	9.5	11.5	0.826087
736	13.5	13.5	1
736	12.3	12.8	0.960938
737	17	11.85	1.4346
737	15	13.6	1.10294
738	22.25	12.5	1.78
738	26	12	2.16667
739	13.75	11.75	1.17021
740	14.25	8	1.78125
740	21	11	1.90909
741	18.5	11	1.68182
741	20	12.5	1.6
741	15.5	11.5	1.34783
742	17.25	12.5	1.38
743	18.5	8	2.3125
743	26	13.5	1.92593
743	27	10	2.7
744	19	13.5	1.40741
745	13.5	9.5	1.42105
746	8.8	9.8	0.897959
746	1.3	11.5	0.113043
746	12	12.3	0.97561
747	14	9.5	1.47368
747	16.3	12.6	1.29365
747	19	13.5	1.40741
748	12.5	7.2	1.73611
748	14.5	12.5	1.16
749	11.5	10	1.15
749	17	14.3	1.18881
750	12.75	13	0.980769
750	10	10.5	0.952381
750	9	10.5	0.857143
751	13	11	1.18182
751	13	14	0.928571
751	10.5	12.5	0.84
752	14	11.75	1.19149
753	15.75	12.75	1.23529
753	16.5	14	1.17857
754	17.5	8.6	2.03488
754	25	13.5	1.85185
755	15.5	11.25	1.37778
755	20	14.5	1.37931
756	16.5	10.5	1.57143
756	17.5	14	1.25
757	13.5	9.7	1.39175
757	14	11.5	1.21739
758	15	12	1.25
759	8.75	8	1.09375
759	13	11	1.18182
759	12.5	9	1.38889
760	11.2	10.3	1.08738
760	12	10	1.2
761	24.35	12.05	2.02075
761	25	12	2.08333
761	26	12.5	2.08
762	11.5	8.2	1.40244
762	15	12	1.25
763	39.25	13.5	2.90741
763	45	13	3.46154
763	32	14	2.28571
764	25	11	2.27273
764	28	11	2.54545
764	29	12.5	2.32
765	12.5	10.55	1.18483
765	16	15.7	1.01911
766	14.2	11.3	1.25664
766	17	13.9	1.22302
766	15	14	1.07143
767	20.3	11	1.84545
767	19	11	1.72727
767	17.5	11	1.59091
768	18.5	12.55	1.4741
768	19	12.8	1.48438
768	14.3	11	1.3
769	14.5	12.8	1.13281
769	15.8	13.5	1.17037
769	13	12.1	1.07438
770	13	11.5	1.13043
770	15.5	14.5	1.06897
770	13	13.2	0.984848
771	16.5	13	1.26923
771	18	15.2	1.18421
771	15.2	14	1.08571
772	11.5	8	1.4375
772	13	8.3	1.56627
773	13.5	9	1.5
773	22	13	1.69231
773	17	11.5	1.47826
774	13.25	8.25	1.60606
774	22	11.5	1.91304
776	15.5	12	1.29167
776	15	15	1
776	11.2	12.6	0.888889
777	24	11	2.18182
778	16.75	9	1.86111
778	22	11.5	1.91304
779	16	16	1
780	11.5	13.5	0.851852
781	11.5	12	0.958333
782	14.5	11	1.31818
782	19	16	1.1875
783	13.05	9.25	1.41081
784	14.5	12.5	1.16
784	12	11.5	1.04348
785	21.3	11.5	1.85217
785	16.5	10	1.65
786	14.2	112.5	0.126222
786	12.5	13.5	0.925926
787	12	11.5	1.04348
787	10.5	11.2	0.9375
788	17.5	12	1.45833
788	13	10.5	1.2381
789	14	8.5	1.64706
790	13.5	12	1.125
790	1.5	10	0.15
790	8	10.5	0.761905
791	16	15	1.06667
791	15	15	1
792	13.5	11.5	1.17391
793	11	11.6	0.948276
793	12.5	12	1.04167
793	13.5	13.5	1
794	8.5	8	1.0625
795	14	11	1.27273
795	9	9	1
796	25.5	14.1	1.80851
797	19.8	13	1.52308
797	20.5	14	1.46429
798	21	14	1.5
798	16	13	1.23077
799	56	8.1	6.91358
799	48	8.5	5.64706
799	44.5	6.5	6.84615
800	17	14.5	1.17241
801	12.8	10	1.28
801	10	10	1
802	12.5	11.2	1.11607
802	15	11.5	1.30435
802	11.2	10.7	1.04673
803	17	11.5	1.47826
803	25	15.5	1.6129
803	17.5	12.8	1.36719
804	14.75	12.8	1.15234
805	21	9	2.33333
805	30	11.5	2.6087
805	19	9.5	2
806	16.5	12	1.375
806	17.5	11	1.59091
807	18	13.2	1.36364
807	8.6	8.8	0.977273
808	11	12	0.916667
808	13	2.5	5.2
808	10	12.5	0.8
809	12.6	9.9	1.27273
809	14	13.2	1.06061
809	10.8	10.8	1
810	30.5	11.5	2.65217
810	34	14.3	2.37762
810	26.5	12	2.20833
811	15	11	1.36364
811	16.5	10.5	1.57143
812	25	10	2.5
812	23.5	9.5	2.47368
813	11.6	11.5	1.0087
814	19	15.5	1.22581
814	15.5	12.5	1.24
814	9	13.5	0.666667
815	21.5	14	1.53571
815	19.5	14	1.39286
816	13	9	1.44444
816	15.5	3	5.16667
816	13	9	1.44444
817	17	9.5	1.78947
817	22	12	1.83333
818	18.8	10.5	1.79048
818	14.8	11.2	1.32143
819	14	12	1.16667
819	16	12.5	1.28
819	25	13	1.92308
819	23	13.5	1.7037
819	17.5	11.2	1.5625
820	28	11	2.54545
821	16	11	1.45455
822	13.7	9.5	1.44211
823	11	12.5	0.88
824	13.5	9.5	1.42105
824	8.5	8.2	1.03659
824	13	10	1.3
825	12.5	9.7	1.28866
825	13	10.5	1.2381
826	19.5	11	1.77273
826	25	13	1.92308
827	22	14	1.57143
828	5.5	7	0.785714
828	7.5	10	0.75
828	7.5	10	0.75
829	18	14	1.28571
829	20	14.5	1.37931
829	14.8	12.5	1.184
830	13.5	9.5	1.42105
830	17	13	1.30769
830	17	14	1.21429
830	14	11.5	1.21739
831	11	15	0.733333
832	36	9.5	3.78947
832	40	8.8	4.54545
832	37	10	3.7
833	18.5	10	1.85
833	22.5	12.5	1.8
833	13.5	9.5	1.42105
834	19.5	14	1.39286
834	16.7	14	1.19286
835	20.5	13.5	1.51852
835	18.5	13.6	1.36029
836	22.5	12.8	1.75781
836	23.5	14	1.67857
837	18.5	12	1.54167
838	11	9	1.22222
838	19	11.3	1.68142
839	21	15	1.4
840	20.5	13.2	1.55303
840	19	13.5	1.40741
841	23	13.2	1.74242
841	18	10.5	1.71429
842	14	12	1.16667
843	16.3	15.1	1.07947
843	16.2	14	1.15714
844	22	12.3	1.78862
844	50	10	5
845	12.5	8.5	1.47059
846	26	9	2.88889
846	23	10	2.3
846	32	12.8	2.5
847	14.2	15	0.946667
847	13.7	14.6	0.938356
847	12.3	12.9	0.953488
848	10	13	0.769231
848	10	12.8	0.78125
849	19	9.5	2
849	29	12	2.41667
849	22	12	1.83333
850	13	9.5	1.36842
851	21	12.6	1.66667
852	11.5	10.9	1.05505
853	13.5	13	1.03846
853	12.5	111.3	0.112309
853	10.7	10.7	1
854	19.2	13.8	1.3913
854	18.5	14	1.32143
855	6	4	1.5
856	28	11	2.54545
857	12	11.5	1.04348
857	12.5	11	1.13636
858	10.3	10	1.03
858	14	12	1.16667
859	24	10.2	2.35294
859	25	9.3	2.68817
860	20	13	1.53846
861	12.25	11.5	1.06522
861	15	11	1.36364
861	11.5	11	1.04545
862	11	11	1
863	20	12	1.66667
863	17	11.5	1.47826
863	12	7.5	1.6
864	25	11	2.27273
864	25	13	1.92308
865	16.5	13.2	1.25
865	16	13	1.23077
866	23.5	14.5	1.62069
866	24.2	16.5	1.46667
866	22	17	1.29412
867	13.5	8	1.6875
867	16.5	11.5	1.43478
867	16	10.2	1.56863
868	13	8	1.625
868	7.8	10	0.78
868	14.5	11	1.31818
869	9	11.5	0.782609
869	13.5	14	0.964286
869	9.5	11.6	0.818966
870	13.5	13	1.03846
870	8.7	9	0.966667
871	17	15	1.13333
872	12.75	13	0.980769
872	15	12.5	1.2
872	13	11.2	1.16071
873	55	11	5
873	57.5	12.5	4.6
873	49	9	5.44444
874	17	12	1.41667
874	18.2	14	1.3
875	21.25	9.6	2.21354
875	21.5	11	1.95455
875	16	9	1.77778
876	18	15	1.2
877	13	12	1.08333
877	10.6	10.6	1
878	12	13.5	0.888889
879	13.5	11	1.22727
879	10.3	10.2	1.0098
880	9.5	10.2	0.931373
880	10.3	12.5	0.824
881	10.4	11	0.945455
881	9.8	11.2	0.875
882	28	13.5	2.07407
883	17.5	13	1.34615
884	10	9.75	1.02564
884	13.8	15	0.92
885	26	13.5	1.92593
886	14.2	12	1.18333
887	17	11.5	1.47826
888	14	11	1.27273
888	16	12.6	1.26984
889	13	12.8	1.01562
890	13.5	11	1.22727
891	18	13.2	1.36364
892	12.5	12.5	1
892	12.3	12.5	0.984
893	13	9	1.44444
893	18.5	10.2	1.81373
894	15.6	12.8	1.21875
894	14	11.2	1.25
894	10.5	10.5	1
895	15.5	13	1.19231
895	13.3	11.8	1.12712
896	43	10	4.3
896	29	9	3.22222
897	14.5	14	1.03571
898			#DIV/0!
898	15.5	14	1.10714
898	14.5	12.4	1.16935
898	14.5	12.5	1.16
899	14.25	9.5	1.5
899	18.5	11.5	1.6087
901	14	14.2	0.985915
902	10	9	1.11111
903	17	8	2.125
904	28	9.5	2.94737
905	14	14	1
906	14	12	1.16667
907	13	12.5	1.04
909	14.5	14.5	1
910	12	12	1
911	6.2	3.5	1.77143
912	7.65	3.5	2.18571
913	5.65	3.25	1.73846
914	3.65	2.7	1.35185
915	2.45	2.5	0.98
916	6.65	3.5	1.9
917	6.5	5	1.3
918	10.5	5.5	1.90909
918	11.6	6	1.93333
919	5.6	3.35	1.67164
920	4.5	4	1.125
922	4.5	3.1	1.45161
922	13.5	8	1.6875
924	6.25	4.25	1.47059
924	8.5	6.5	1.30769
924	7	5.2	1.34615
926	5	3	1.66667
926	7.8	4.7	1.65957
928	22	8.5	2.58824
929	17.4	7	2.48571
929	21	9.8	2.14286
929	22.4	12.3	1.82114
930	3.05	2.45	1.2449
930	3.6	3.2	1.125
930	8.5	5.5	1.54545
930	6.1	4.3	1.4186
931	12	5.85	2.05128
931	21	10.7	1.96262
931	17.5	9.7	1.80412
932	7.3	4.93	1.48073
932	9.5	6.5	1.46154
932	7.8	5.5	1.41818
933	14	5	2.8
933	16	7.5	2.13333
933	12.2	7.25	1.68276
934	7.8	4.77	1.63522
934	8	5.2	1.53846
934	6.3	4.5	1.4
935	9.5	6.3	1.50794
935	16.5	9	1.83333
935	14	8.7	1.6092
936	12.6	7.5	1.68
936	16	10.3	1.5534
936	14	9.6	1.45833
937	13.5	6.75	2
937	15	8.5	1.76471
937	16	8	2
937	15.5	8	1.9375
[truncated: 230 more rows]

## Sheet: Table S3
Supplementary Table 3: Candiated genes on the chr.12_25.23-25.84 Mb.
Gene ID- PRJNA803327	Root	Stem	Leaf	Femal flower	Male flower	Ovary	Description Cucumis melo Hetao
MELO3C002066	3.98	14.07	4.41	34.15	2.28	22.79	Protein of unknown function, DUF617
MELO3C002062	0.24	0.26	0.81	0.98	1.36	1.04	Tetraspanin family protein
MELO3C002061	42.76	33.39	28.28	38.01	20.31	26.1	S/T kinase 16
MELO3C002060	105.35	66.19	71.31	135.28	3.56	149.44	Ribosomal protein l7ae, putative
MELO3C002056	9.08	20.33	3.77	5.46	15.02	3.45	O-fucosyltransferase family protein
MELO3C002053	0.08	0.07	0	0.16	0	0.14	breaking of asymmetry in the stomatal lineage
MELO3C002051	4.88	1.51	2.97	7.18	6.09	7.01	Adenine nucleotide alpha hydrolases-like superfamily protein, putative
MELO3C002050	2.24	5.85	2.59	17.22	36.31	20.95	MADS box transcription factor
MELO3C002049	0	0.06	0	7.81	81.4	0.97	Putative MADS-box family transcription factor
MELO3C002047	261.63	241.89	349.08	473.83	198.57	146.03	Alpha-1,4-glucan-protein synthase [UDP-forming]
MELO3C002044	2.49	3.61	1.67	13.13	4.04	6.52	DNA polymerase alpha subunit B
MELO3C002043	21.37	4.6	0.05	0.13	0	0.02	Cytochrome P450, putative
MELO3C002038							TCP family transcription factor
MELO3C002037	132.53	95.76	55.28	59.1	60.35	110.23	Coffea canephora DH200=94 genomic scaffold, scaffold_8
MELO3C002036	22.17	43.69	32.16	19.23	17.25	41.45	Protein of unknown function (DUF1118)
MELO3C002031	10.18	9.12	13.34	5.25	6.4	3.67	Exocyst subunit exo70 family protein E1
MELO3C002028							1-deoxy-D-xylulose-5-phosphate synthase
MELO3C002027	350.97	187.44	125.4	177.11	160.47	136.9	ATP synthase gamma chain
MELO3C002026							tRNA (guanine-N(1)-)-methyltransferase
MELO3C002025	0.42	0.73	0.36	2.7	0.2	4.95	Fatty acid oxidation complex subunit alpha
MELO3C002024	26.74	74.62	16.67	55.57	23.38	74.79	Glucan endo-1,3-beta-glucosidase-like protein
MELO3C002021	33.73	16.37	20.01	37.72	84.06	16.87	Transmembrane adipocyte-associated 1
MELO3C002020	4.46	6.72	1.67	19.68	114.44	13.08	ATP-dependent Clp protease ATP-binding subunit ClpB
MELO3C002019	8.46	12.39	8.42	21.43	22.23	40.82	RNA polymerase-associated LEO1
MELO3C002013	9.67	2.72	10	3.34	1.91	9.64	LYR motif-containing protein 4
MELO3C002012	2.13	8.14	5.06	6.34	44.43	18.86	Transcription factor
MELO3C002011	3.97	1.68	1.19	1.76	6.97	12.31	Remorin family protein
MELO3C002009	0.35	0.79	0.82	0.4	0.15	1.18	F-box family protein, putative
MELO3C002008	2.43	3.05	1.65	4.1	20.93	4.1	Plant calmodulin-binding-like protein
MELO3C002006	8.31	12.52	10.12	13.96	12.47	13.69	Plant protein of unknown function (DUF863)
MELO3C002001	4.13	10.67	2.01	4.41	0.94	0.88	Coffea canephora DH200=94 genomic scaffold, scaffold_223
MELO3C001999	20.83	17.68	18.26	22.92	8.87	29.64	response regulator 2
MELO3C001998	66.17	120.18	190.87	112.37	307.42	77.71	Ribulose-phosphate 3-epimerase
MELO3C001996	12.96	5.31	10.76	5.92	35.49	6.05	NAC domain-containing protein
MELO3C001995	185.92	96.96	166.22	31.19	10.11	29.82	Putative endoplasmic reticulum membrane C16E8.02

## Sheet: Table S4
Supplementary Table 4: The fruit length of selected short and long melons.
MS-15	MS-78	MS-99	MS-143	MS-947	MS-961
8.5	14.5	16.1	8	22.5	45
8	17	17	8	24	48
8	16	16.5	8	26	52
			7.5
8.16667	15.8333	16.5333	7.875	24.1667	48.3333	AVG.

## Sheet: Table S5
Supplementary Table 5: The expression level of selected short and long melons.
MS-15	MS-78	MS-99	MS-143	MS-947	MS-961
0.347078	0.416099	0.484085	0.703847	0.071794	0.05106
0.378929	0.456916	0.4954	0.754364	0.049492	0.034554

## Sheet: Table S6
Supplementary Table 6: The fruit length and width of wild type and CR-Cmful1.
Length					Width
WT	CR-Cmful1-1	CR-Cmful1-2			WT	CR-Cmful1-1	CR-Cmful1-2
5.7	8	6.8			5.75758	6.66667	5.52846
5.8	8	6.7			6.44444	7.27273	5.58333
5.9	7.8	7.3			6.21053	6.5	5.84
5.8	7.9	7.6			5.91837	7.31482	6.44068
6.1	7.7	7.4			6.1	7.19626	5.87302
6.2	7.8	7.3			6.88889	6.5	6.03306
6.2	7.5	7.5			5.74074	6.25	6.14754
6.2	7.5	7.4			6.66667	5.76923	7.32673
6.1	7.6	7.3			5.54545	6.66667	6.75926
6.1	6.2	6.9			6.1	5.3913	5.89744
	6.3
	6.4
	6.8
	6.9
	7.1
	7.2

## Sheet: Table S7
Supplementary Table 7: The expression level of CmFUL1 in overexpressed tomato detected by qRT-PCR.
MT	CmFUL1-OE-1	CmFUL1-OE-2
0.991648	14.5924	47.1969
0.549084	11.6964	41.4736
0.884908	11.7649	52.1284

## Sheet: Table S8
Supplementary Table 8: The fruit length and width of MT and CmFUL1 in overexpressed tomato lines.
Length				width
MT	CmFUL1-OE-1	CmFUL1-OE-2		MT	CmFUL1-OE-1	CmFUL1-OE-2
1.482	1.094	1.154		1.708	1.489	1.389
1.281	1.065	1.208		1.755	1.27	1.262
1.183	1.007	1.017		1.533	1.343	1.299
1.457	0.849	1.105		1.533	1.188	1.174
1.508	1.088	1.121		1.577	1.306	1.011
1.235	1.076	0.988		1.497	1.198	1.012
1.547	1.085	1.036		1.317	1.164	0.911
1.141	0.979			1.249	1.241	0.872
				1.389	1.178	1.001
				1.426	1.169	1.009
				1.453	1.203	0.901
						0.921
						0.891
						0.886
